# Supplementary material for: Theoretical Investigation on the “ON-OFF” Mechanism of a Fluorescent Probe for Thiophenols: Photoinduced Electron Transfer and Intramolecular Charge Transfer
Source: Molecules. 2023 Oct 3;28(19):6921. doi: 10.3390/molecules28196921 (PMC10574459; doi:10.3390/molecules28196921)
Supplement: Supplementary file 1 [file molecules-28-06921-s001.zip]

Archive with 1 entries (1 files):
- molecules-2587533-supplementary.pdf
